# Supplementary material for: Catheter Ablation vs. Standard Implantable Cardioverter Defibrillator Therapy in Symptomatic Brugada Syndrome: A Systematic Review and Meta-Analysis of Controlled Studies
Source: Med Sci (Basel). 2025 Aug 6;13(3):115. doi: 10.3390/medsci13030115 (PMC12371945; doi:10.3390/medsci13030115)
Supplement: Supplementary file 1 [file medsci-13-00115-s001.zip]

Archive with 1 entries (1 files):
- medsci-3755813-supplementary.docx
